# Supplementary material for: Modeling Climate Change Impacts on a Socioeconomically Vital Plant: The Case of Comanthera elegans (Goldenfoot Flower)
Source: Ecol Evol. 2026 Jan 15;16(1):e72031. doi: 10.1002/ece3.72031 (PMC12805885; doi:10.1002/ece3.72031)
Supplement: Supplementary file 1 — Data S1: ece372031‐sup‐0001‐Supinfo1.xlsx. Comanthera elegans Ocorrencia 2024‐08‐12. [file ECE3-16-e72031-s001.xlsx]

## Sheet: Rindica
Sp	lon	lat	Type	Year	New	Country	State	Municipality	Reference
Comanthera elegans	-43.7672	-17.6216	native	2014	N	Brasil	Minas Gerais	Bocaiúva	https://doi.org/10.1016/j.bse.2014.03.036
Comanthera elegans	-43.7837	-17.9163	native	2014	N	Brasil	Minas Gerais	Diamantina	https://doi.org/10.1016/j.bse.2014.03.036
Comanthera elegans	-43.3403	-19.2083	native	2009	N	Brasil	Minas Gerais	Serra do Cipó	https://doi.org/10.1071/BT08119
Comanthera elegans	-43.6667	-19.5097	native	2009	N	Brasil	Minas Gerais	Serra do Cipó	https://doi.org/10.1071/BT08119
Comanthera elegans	-43.5632	-18.2059	native	2016	N	Brasil	Minas Gerais	Diamantina	https://doi.org/10.1590/1413-70542016403046815
Comanthera elegans	-43.7864	-17.9175	native	2016	N	Brasil	Minas Gerais	Parque Nacional das Sempre-Vivas	https://doi.org/10.1590/1413-70542016403046815
Comanthera elegans	-44.2118	-18.1064	native		N	Brasil	Minas Gerais	Diamantina MG	http://cncflora.jbrj.gov.br/portal/pt-br/profile/Comanthera%20elegans
Comanthera elegans	-43.7232	-19.1678	native		N	Brasil	Minas Gerais	Santana do Riacho MG	http://cncflora.jbrj.gov.br/portal/pt-br/profile/Comanthera%20elegans
Comanthera elegans	-43.7381	-19.487	native		N	Brasil	Minas Gerais	Jaboticatubas MG	http://cncflora.jbrj.gov.br/portal/pt-br/profile/Comanthera%20elegans
Comanthera elegans	-43.6686	-18.4375	native		N	Brasil	Minas Gerais	Datas MG	http://cncflora.jbrj.gov.br/portal/pt-br/profile/Comanthera%20elegans
Comanthera elegans	-43.3732	-18.014	native		N	Brasil	Minas Gerais	São Gonçalo do Rio Preto MG	http://cncflora.jbrj.gov.br/portal/pt-br/profile/Comanthera%20elegans
Comanthera elegans	-43.7466	-18.4585	native		N	Brasil	Minas Gerais	Gouveia MG	https://ala-hub.sibbr.gov.br/ala-hub/occurrences/20d9a4a1-a5bf-4337-b56c-55d6877ddb63
Comanthera elegans	-43.4722	-18.4381	native		N	Brasil	Minas Gerais	São Gonçalo do Rio das Pedras	https://ala-hub.sibbr.gov.br/ala-hub/occurrences/e7f38c8f-f3e8-4582-baf3-93efd8056087
Comanthera elegans	-44.2365	-18.1092	native		N	Brasil	Minas Gerais	Augusto de Lima	https://ala-hub.sibbr.gov.br/ala-hub/occurrences/search?q=lsid:392409&fq=&pageSize=100
Comanthera elegans	-43.5204	-19.2461	native		N	Brasil	Minas Gerais	Serra do Cipo	https://ala-hub.sibbr.gov.br/ala-hub/occurrences/search?q=lsid:392409&fq=&pageSize=100
Comanthera elegans	-43.674	-18.3453	native		N	Brasil	Minas Gerais	Estrada Diamantina km 98.	https://ala-hub.sibbr.gov.br/ala-hub/occurrences/search?q=lsid:392409&fq=&pageSize=101
Comanthera elegans	-43.8014	-18.2844	native		N	Brasil	Minas Gerais	Estrada Conselheiro da Mata-Campo rupestre entre pedras.	https://ala-hub.sibbr.gov.br/ala-hub/occurrences/search?q=lsid:392409&fq=&pageSize=102
Comanthera elegans	-43.6524	-18.0552	native		N	Brasil	Minas Gerais	Estrada Diamantina km 98.	https://ala-hub.sibbr.gov.br/ala-hub/occurrences/search?q=lsid:392409&fq=&pageSize=105
Comanthera elegans	-43.5323	-18.4726	native		N	Brasil	Minas Gerais	Fechados: subindo a trilha de pedra para o alto da serra. Acima da primeira casa tem vÃ¡rias cachoeiras. Na trilha da cachoeira do poÃ§o maior.	https://ala-hub.sibbr.gov.br/ala-hub/occurrences/search?q=lsid:392409&fq=&pageSize=110
Comanthera elegans	-43.8014	-18.2844	native		N	Brasil	Minas Gerais	Estrada Diamantina - Conselheiro. Mata, km 170. Margem direita da estrada, grande afloramento rochoso.	https://ala-hub.sibbr.gov.br/ala-hub/occurrences/search?q=lsid:392409&fq=&pageSize=114
Comanthera elegans	-43.6524	-18.0552	native		N	Brasil	Minas Gerais	Just west of Serra, road from Concepcao to Diamantina.	https://ala-hub.sibbr.gov.br/ala-hub/occurrences/search?q=lsid:392409&fq=&pageSize=115
Comanthera elegans	-43.6524	-18.0552	native		N	Brasil	Minas Gerais	Diamantina. Serra do Rio Grange, disintegrated rock between crags.	https://ala-hub.sibbr.gov.br/ala-hub/occurrences/search?q=lsid:392409&fq=&pageSize=116
Comanthera elegans	-43.3971	-18.5092	native		N	Brasil	Minas Gerais	Serra da Pedra Redonda, 4 km. west of Sâˆšâ„¢rro, Municipio of Sâˆšâ„¢rro.	https://ala-hub.sibbr.gov.br/ala-hub/occurrences/search?q=lsid:392409&fq=&pageSize=118
Comanthera elegans	-43.6707	-19.0533	native		N	Brasil	Minas Gerais	Serra do Cipâˆšâ‰¥, Km. 137	https://ala-hub.sibbr.gov.br/ala-hub/occurrences/search?q=lsid:392409&fq=&pageSize=119
Comanthera elegans	-43.5528	-18.355	native		N	Brasil	Minas Gerais	Estrada SÃ£o GonÃ§alo das Pedras-Diamantina. Campos rupestres sobre afloramentos rochosos.	https://ala-hub.sibbr.gov.br/ala-hub/occurrences/search?q=lsid:392409&fq=&pageSize=121
Comanthera elegans	-44.2357	-17.9001	native		N	Brasil	Minas Gerais	Joaquim Felâˆšâ‰ cio. Serra do Cabral. Bocaina	https://ala-hub.sibbr.gov.br/ala-hub/occurrences/search?q=lsid:392409&fq=&pageSize=122
Comanthera elegans	-43.7883	-17.96	native		N	Brasil	Minas Gerais	trilha ntre a Pedra Redonda e Serra do Galho. campos rupestres. Parque Nacional Sempre Vivas	https://ala-hub.sibbr.gov.br/ala-hub/occurrences/search?q=lsid:392409&fq=&pageSize=123
Comanthera elegans	-43.4722	-18.4381	native		N	Brasil	Minas Gerais	Distrito de SÃ£o GonÃ§alo do Rio das Pedras,	https://ala-hub.sibbr.gov.br/ala-hub/occurrences/search?q=lsid:392409&fq=&pageSize=124
Comanthera elegans	-43.5514	-18.3697	native		N	Brasil	Minas Gerais	Estrada SÃ£o GonÃ§alo do Rio das Pedras -	https://ala-hub.sibbr.gov.br/ala-hub/occurrences/search?q=lsid:392409&fq=&pageSize=125
Comanthera elegans	-44.2357	-17.9001	native		N	Brasil	Minas Gerais	Joaquim Felâˆšâ‰ cio. Serra do Cabral. Bocaina	https://ala-hub.sibbr.gov.br/ala-hub/occurrences/search?q=lsid:392409&fq=&pageSize=126
Comanthera elegans	-43.8064	-17.8917	native		N	Brasil	Minas Gerais	margens do CÃ³rrego JequitaÃ­. campos rupestres com afloramentos rochosos. Parque Nacional Sempre Vivas	https://ala-hub.sibbr.gov.br/ala-hub/occurrences/search?q=lsid:392409&fq=&pageSize=127
Comanthera elegans	-43.7883	-17.96	native		N	Brasil	Minas Gerais	trilha ntre a Pedra Redonda e Serra do Galho. campos rupestres. Parque Nacional Sempre Vivas	https://ala-hub.sibbr.gov.br/ala-hub/occurrences/search?q=lsid:392409&fq=&pageSize=128
Comanthera elegans	-43.7568	-17.6364	native		N	Brasil	Minas Gerais	Parque Nacional das Sempre-vivas, Fazenda dos Ãlamos, cabeceira do cÃ³rrego dos Confins.	https://ala-hub.sibbr.gov.br/ala-hub/occurrences/search?q=lsid:392409&fq=&pageSize=129
Comanthera elegans	-43.5483	-18.3381	native		N	Brasil	Minas Gerais	Estrada Diamantina - SÃ£o GonÃ§alo do Rio das Pedra, PlatÃ´ a ca. 10km a sudeste de Diamantina, com bela vista para o Pico do ItambÃ©	https://ala-hub.sibbr.gov.br/ala-hub/occurrences/search?q=lsid:392409&fq=&pageSize=130
Comanthera elegans	-43.4546	-17.5044	native		N	Brasil	Minas Gerais	Parque Nacional das Sempre Vivas,.	https://ala-hub.sibbr.gov.br/ala-hub/occurrences/search?q=lsid:392409&fq=&pageSize=133
Comanthera elegans	-43.4899	-18.4698	native		N	Brasil	Minas Gerais	Monumento Natural Estadual VÃ¡rzea do Lajeado, Lajeado de Milho Verde	https://ala-hub.sibbr.gov.br/ala-hub/occurrences/search?q=lsid:392409&fq=&pageSize=136
Comanthera elegans	-43.4899	-18.4698	native		N	Brasil	Minas Gerais	Monumento Natural Estadual VÃ¡rzea do Lajeado, Lajeado de Milho Verde	https://ala-hub.sibbr.gov.br/ala-hub/occurrences/search?q=lsid:392409&fq=&pageSize=137
Comanthera elegans	-43.4707	-17.546	native		N	Brasil	Minas Gerais	Parque Nacional das Sempre-Vivas, Campos SÃ£o Domingo.	https://ala-hub.sibbr.gov.br/ala-hub/occurrences/search?q=lsid:392409&fq=&pageSize=139
Comanthera elegans	-43.2103	-18.1222	native		N	Brasil	Minas Gerais	Parque Estadual do Rio Preto, Chapada do Couto. Nos arredores do alojamento de pesquisadores.	https://ala-hub.sibbr.gov.br/ala-hub/occurrences/search?q=lsid:392409&fq=&pageSize=140
Comanthera elegans	-43.7853	-17.9167	native		N	Brasil	Minas Gerais	PARNA Sempre-vivas, Campos SÃ£o Domingo.	https://ala-hub.sibbr.gov.br/ala-hub/occurrences/search?q=lsid:392409&fq=&pageSize=141
Comanthera elegans	-43.9	-18.6	native		N	Brasil	Minas Gerais	Gouveia. Km 66 da Estr. Curvelo Diamantina. Serrado Barro Preto.	https://ala-hub.sibbr.gov.br/ala-hub/occurrences/search?q=lsid:392409&fq=&pageSize=142
Comanthera elegans	-43.5718	-18.1956	native		N	Brasil	Minas Gerais	Campus JK da UFVJM	https://ala-hub.sibbr.gov.br/ala-hub/occurrences/search?q=lsid:392409&fq=&pageSize=144
Comanthera elegans	-43.4712	-18.1622	native		N	Brasil	Minas Gerais	Galheiros. No campo de cultivo prÃ³ximo Ã comunidade.	https://ala-hub.sibbr.gov.br/ala-hub/occurrences/search?q=lsid:392409&fq=&pageSize=145
Comanthera elegans	-43.3508	-18.2061	native		N	Brasil	Minas Gerais	Parque Estadual do Rio Preto, Chapada do Couto. Nos arredores do alojamento de pesquisadores.	https://ala-hub.sibbr.gov.br/ala-hub/occurrences/search?q=lsid:392409&fq=&pageSize=146
Comanthera elegans	-43.7421	-18.0879	native		N	Brasil	Minas Gerais	Infloresecences to ca. 40 Cm. Tall. Heads white. Campo. Campo, cerrado on Outcrops, and wooded valley, ca. 3 Km. N of sao joao da chapada	https://ala-hub.sibbr.gov.br/ala-hub/occurrences/search?q=lsid:392409&fq=&pageSize=148
