# Supplementary material for: Modeling Climate Change Impacts on a Socioeconomically Vital Plant: The Case of Comanthera elegans (Goldenfoot Flower)
Source: Ecol Evol. 2026 Jan 15;16(1):e72031. doi: 10.1002/ece3.72031 (PMC12805885; doi:10.1002/ece3.72031)
Supplement: Supplementary file 2 — Data S2: Supporting Information. [file ECE3-16-e72031-s002.zip]

Archive with 2 entries (2 files):
- ECE3_72031__author.rar
- Supp.docx
